# Supplementary material for: Multiparametric Detection of Effects of TILs and Oncolytic Virotherapy on Xenograft Mouse Model of Glioblastoma
Source: Biomedicines. 2025 Dec 4;13(12):2977. doi: 10.3390/biomedicines13122977 (PMC12730700; doi:10.3390/biomedicines13122977)
Supplement: Supplementary file 1 [file biomedicines-13-02977-s001.zip]

Archive with 1 entries (1 files):
- biomedicines-3963926-supplementary.pdf
